# Supplementary material for: Metagenomic analysis of rhizosphere microflora of oil-contaminated soil planted with barley and alfalfa
Source: PLoS One. 2018 Aug 9;13(8):e0202127. doi: 10.1371/journal.pone.0202127 (PMC6084965; doi:10.1371/journal.pone.0202127)
Supplement: S1 File — Number indicates the read count for a phylum/genus in each sample. (XLS) [file pone.0202127.s001.xls]

## Sheet: Phylum
Phylum	CS_R1	CS_R2	CS_R3	BC_R1	BC_R2	BC_R3	BO_R1	BO_R2	BO_R3	AC_R1	AC_R2	AC_R3	AO_R1	AO_R2	AO_R3	Total count	Percentage of total sequences
Proteobacteria	26388	21158	18330	45247	37461	52426	32323	38306	40817	53310	58856	86139	37462	39654	40060	627937	45.8852
Bacteroidetes	9450	8619	5825	15949	18407	15133	19799	12626	18461	40534	13671	53540	24364	14969	21493	292840	21.3987
Actinobacteria	26883	19550	20949	5934	5157	3758	8863	11281	9003	1981	2111	2791	5988	8729	9106	142084	10.3825
Gemmatimonadetes	2781	1372	1954	461	325	397	14363	19785	17599	261	1937	621	11014	15874	13477	102221	7.46958
Verrucomicrobia	1225	890	761	4000	2922	3310	3504	4150	2932	3241	3093	5673	1676	3050	3817	44244	3.23304
Chloroflexi	2915	1510	2448	886	550	454	7065	8160	5809	203	550	594	4078	5251	6665	47138	3.44451
Firmicutes	10087	5849	3336	879	411	502	447	532	374	1159	612	1672	328	687	428	27303	1.99511
Thermi	198	60	57	43	38	32	2408	4292	2667	21	37	66	1521	1996	2476	15912	1.16274
Cyanobacteria	816	101	1577	9258	729	271	151	124	245	72	794	443	86	95	144	14906	1.08922
Acidobacteria	1762	899	1993	1955	2180	1756	127	154	148	815	752	565	127	190	138	13561	0.990941
Planctomycetes	1367	1316	1067	990	564	656	645	1119	521	213	505	1699	324	652	755	12393	0.905592
BRC1	65	48	14	92	63	51	760	747	861	25	18	55	458	612	687	4556	0.33292
Fibrobacteres	112	33	56	914	2809	120	7	5	6	6	4	7	2	10	6	4097	0.29938
FBP	300	244	504	54	72	54	53	83	46	124	25	682	19	67	48	2375	0.173548
OD1	30	14	14	560	326	221	48	79	37	24	171	162	22	57	126	1891	0.138181
Chlorobi	40	28	25	45	26	43	42	62	90	412	74	706	103	94	86	1876	0.137085
TM7	120	125	57	170	135	149	50	67	55	30	444	86	60	82	75	1705	0.124589
NKB19	24	1	6	68	27	16	13	18	16	337	112	593	7	12	31	1281	0.0936063
Nitrospirae	160	41	108	160	38	90	3	8	17	27	148	34	8	10	10	862	0.0629888
Chlamydiae	17	15	9	81	42	36	29	117	29	4	39	34	49	29	29	559	0.0408477
SBR1093	24	4	14	5	1	2	160	90	154	4	4	4	87	111	102	766	0.0559738
Armatimonadetes	14	4	21	46	48	49	0	2	4	11	13	4	4	4	4	228	0.0166606
TM6	1	0	0	5	2	4	20	10	12	2	5	6	4	6	12	89	0.00650349
Fusobacteria	9	2	1	3	1	4	2	5	1	1	4	1	0	3	2	39	0.00284984
Euryarchaeota	6	3	19	0	0	0	0	0	0	0	1	8	0	1	0	38	0.00277677
[Parvarchaeota]	0	0	0	4	0	17	0	0	0	0	3	8	0	0	0	32	0.00233833
Spirochaetes	2	0	1	9	1	3	2	0	0	2	0	10	0	0	0	30	0.00219219
OP11	3	0	0	3	0	17	0	0	0	0	0	1	0	0	0	24	0.00175375
WPS-2	2	2	1	0	1	1	0	1	1	1	8	0	2	0	0	20	0.00146146
GN02	2	0	0	3	1	2	0	0	0	0	0	0	0	0	0	8	0.000584583
Elusimicrobia	5	0	4	0	0	0	0	0	0	0	1	0	1	1	1	13	0.000949947
p	4	0	1	0	0	0	0	0	0	0	0	0	0	0	0	5	0.000365364
WS6	0	0	0	1	0	2	0	0	0	1	0	1	0	0	0	5	0.000365364
Tenericutes	8	1	5	0	0	0	1	0	0	3	0	0	0	0	0	18	0.00131531
MVP-21	2	0	0	0	0	0	0	0	0	0	0	0	0	0	0	2	0.000146146
OP3	0	2	0	0	0	0	0	0	0	0	0	0	0	0	0	2	0.000146146
Unclassified	0	0	0	0	0	0	0	0	0	0	0	2	0	0	0	2	0.000146146
Other	240	102	188	199	97	135	1090	1142	1016	390	149	423	418	963	883	7435	0.543297
Total	85062	61993	59345	88024	72434	79711	91975	102965	100921	103214	84141	156630	88212	93209	100661	1368497

## Sheet: Genus
Genus	CS_R1	CS_R2	CS_R3	BC_R1	BC_R2	BC_R3	BO_R1	BO_R2	BO_R3	AC_R1	AC_R2	AC_R3	AO_R1	AO_R2	AO_R3	Total count	Percentage of total sequences
Flavobacterium	534	164	62	3429	3852	1938	361	292	418	15982	2585	29013	395	1249	2799	63073	9.59738
Pseudomonas	507	192	113	1331	1242	2239	3911	2721	9059	2222	4154	6404	1862	4594	5425	45976	6.99585
Thermomonas	430	112	85	6718	4474	2602	688	613	1117	4650	2594	14217	713	1150	1309	41472	6.3105
Thiobacillus	221	85	69	206	193	150	102	111	139	9761	313	19596	127	135	120	31328	4.76696
Alcanivorax	321	90	78	141	119	185	3822	6154	3930	210	189	335	5595	4708	2840	28717	4.36966
Pseudoxanthomonas	315	95	69	5181	3752	5227	134	190	236	3687	2472	3048	189	585	1052	26232	3.99154
Janthinobacterium	452	303	265	2099	386	6280	103	121	175	5160	904	4802	109	149	109	21417	3.25887
Rhodanobacter	199	60	34	120	215	8184	223	591	279	1811	4294	423	512	1334	1358	19637	2.98802
Aequorivita	116	21	15	57	69	38	4926	651	621	7682	131	669	697	490	1086	17269	2.6277
Nitrosomonas	192	80	64	183	122	163	2288	3216	2863	213	137	279	2251	2377	2786	17214	2.61933
B-42	171	44	28	30	15	29	2400	4273	2648	19	30	59	1520	1982	2462	15710	2.39048
Kaistobacter	1048	847	829	2202	1366	1052	281	525	257	461	2304	1039	335	404	373	13323	2.02727
Balneimonas	3994	3512	3088	256	149	173	87	100	97	123	133	175	119	285	98	12389	1.88515
Parasegitibacter	134	63	63	548	831	1232	45	28	44	2231	3314	3140	52	62	82	11869	1.80602
Flavihumibacter	136	74	66	1572	2329	1204	47	42	40	520	160	4862	30	62	82	11226	1.70818
Methyloversatilis	110	46	49	2766	523	421	51	60	85	969	3426	1727	34	70	49	10386	1.58036
Rubrobacter	4156	1185	4343	38	24	32	33	44	32	31	32	56	41	107	40	10194	1.55115
Adhaeribacter	2740	2815	2205	175	76	54	42	62	51	97	574	184	61	224	44	9404	1.43094
Planomicrobium	5055	2254	1193	20	17	16	21	25	20	22	21	70	42	193	23	8992	1.36825
Flavisolibacter	836	719	608	1513	2193	777	51	27	43	684	353	781	46	103	64	8798	1.33873
Azospirillum	217	164	146	538	1001	788	79	97	109	1716	2514	993	96	116	107	8681	1.32093
Sphingopyxis	184	120	99	295	597	1458	345	297	293	466	1607	591	684	612	922	8570	1.30404
Opitutus	189	176	108	839	1125	1259	159	201	303	2227	214	1372	73	133	169	8547	1.30054
Luteimonas	84	30	28	349	298	381	622	760	805	701	563	779	884	809	795	7888	1.20026
Rubrivivax	123	66	42	2841	2000	1678	48	37	64	125	127	152	44	49	40	7436	1.13148
Marinobacter	80	35	15	41	26	56	421	395	149	72	52	121	2861	1576	1490	7390	1.12448
Sphingomonas	1042	831	949	590	313	302	146	386	158	240	621	326	145	247	210	6506	0.989972
Devosia	536	740	390	927	621	1226	138	113	119	339	224	571	175	177	148	6444	0.980538
Mycobacterium	327	381	270	158	102	115	781	1050	672	47	33	71	368	584	733	5692	0.866112
Rubellimicrobium	1306	1254	1322	407	265	209	75	74	55	88	207	120	82	164	63	5691	0.86596
Geobacter	76	28	33	223	28	167	28	27	30	1173	1877	1467	31	24	34	5246	0.798247
Limnobacter	81	58	47	140	114	216	525	498	1067	627	333	476	417	242	257	5098	0.775727
Geodermatophilus	1485	1344	1360	114	67	46	71	86	76	27	52	54	74	132	84	5072	0.771771
Thalassospira	101	44	53	41	45	40	475	125	216	55	47	77	2842	491	376	5028	0.765076
Muricauda	53	13	10	26	17	10	459	300	461	87	17	60	927	1042	1271	4753	0.723231
Salinimicrobium	43	22	2	47	52	41	492	188	433	209	23	142	896	659	1051	4300	0.654301
Denitrobacter	52	19	21	41	27	56	432	241	1747	68	418	84	54	493	455	4208	0.640302
Rhodobacter	85	59	38	872	588	795	42	48	49	77	1117	207	42	46	48	4113	0.625846
Planctomyces	103	132	50	201	105	223	424	720	322	45	103	379	173	402	540	3922	0.596783
Lysobacter	54	53	20	255	463	211	76	154	97	372	413	519	159	372	257	3475	0.528766
Bacillus	1398	690	602	65	22	16	42	46	31	34	97	57	32	64	45	3241	0.49316
Luteolibacter	33	13	12	470	263	278	519	247	171	40	563	156	48	97	213	3123	0.475205
Methylophaga	41	23	11	39	21	44	348	227	199	252	80	171	451	559	612	3078	0.468358
Agrobacterium	103	116	84	345	187	499	59	49	41	575	217	412	86	74	68	2915	0.443555
Mycoplana	73	106	48	59	70	133	63	52	62	279	384	198	893	159	295	2874	0.437316
Bdellovibrio	51	28	34	66	47	50	56	41	202	400	267	1342	22	76	112	2794	0.425143
Hylemonella	128	80	84	306	472	436	17	20	36	313	330	462	18	35	34	2771	0.421644
Hydrogenophaga	48	23	16	424	506	597	58	25	33	192	365	235	16	60	100	2698	0.410536
Erythrobacter	50	44	30	133	134	74	142	78	85	23	1619	106	44	47	55	2664	0.405362
Arenimonas	30	9	6	87	224	86	33	38	26	980	230	582	32	32	34	2429	0.369604
Pseudidiomarina	36	16	11	14	18	26	235	94	149	25	13	46	729	478	414	2304	0.350584
Peredibacter	52	36	15	204	126	240	77	45	178	506	329	356	11	32	68	2275	0.346171
Azoarcus	42	28	10	204	418	403	22	17	30	123	557	257	26	19	18	2174	0.330802
Arthrobacter	449	453	217	196	136	74	27	27	36	81	22	50	78	137	112	2095	0.318781
Afifella	665	462	505	31	32	30	39	23	39	27	38	35	36	60	31	2053	0.312391
Skermanella	374	589	297	131	108	101	24	36	41	53	62	42	32	73	34	1997	0.30387
Aeromicrobium	130	116	85	82	137	192	69	62	84	314	294	266	35	65	62	1993	0.303261
Phormidium	460	16	1248	53	5	5	4	2	6	3	12	12	6	7	0	1839	0.279828
Novosphingobium	35	31	20	63	173	102	133	198	186	118	116	225	96	155	162	1813	0.275872
HB2-32-21	17	12	3	61	156	67	88	47	86	433	45	486	66	81	79	1727	0.262785
Parvibaculum	44	41	22	48	32	42	160	201	245	29	43	22	286	193	314	1722	0.262025
Salinibacterium	279	398	180	63	42	427	27	33	32	18	36	60	39	49	33	1716	0.261112
Streptomyces	433	540	418	35	23	15	22	33	31	8	27	28	11	61	29	1714	0.260807
Rhodocytophaga	391	332	344	404	50	28	10	14	8	17	16	24	11	34	7	1690	0.257155
Asticcacaulis	39	31	18	44	135	213	12	12	14	873	49	106	31	19	20	1616	0.245895
Pontibacter	385	814	104	27	23	31	6	9	8	35	29	42	10	63	6	1592	0.242243
Bosea	82	77	95	109	187	120	65	61	86	69	141	122	85	120	157	1576	0.239809
Rhodoplanes	206	135	191	144	86	111	71	70	41	64	56	157	39	76	49	1496	0.227636
Sphingobium	38	28	25	77	96	245	195	181	178	18	48	36	43	113	112	1433	0.21805
Lacibacter	25	12	15	379	352	488	7	9	3	39	19	54	5	14	8	1429	0.217441
Halomonas	20	7	7	12	5	8	242	87	224	11	18	25	335	226	176	1403	0.213485
Ramlibacter	172	216	122	113	81	97	9	13	14	121	217	172	7	23	16	1393	0.211963
Phenylobacterium	66	102	47	91	37	83	19	20	21	166	322	229	59	34	50	1346	0.204811
Paracoccus	89	171	46	193	222	111	47	35	42	38	46	45	67	44	35	1231	0.187313
Zhouia	7	7	5	11	14	14	287	35	55	45	10	41	506	61	68	1166	0.177422
Steroidobacter	186	319	189	88	38	20	44	23	17	32	56	45	21	50	20	1148	0.174683
Cellvibrio	14	23	14	28	41	85	126	43	47	21	20	37	295	161	162	1117	0.169966
Segetibacter	275	205	294	44	41	45	14	3	8	29	19	43	5	34	8	1067	0.162358
Actinotalea	94	132	66	143	80	101	18	25	28	62	136	74	15	22	28	1024	0.155815
Acidovorax	18	13	9	138	55	289	4	5	10	49	55	350	2	8	8	1013	0.154141
Phaeobacter	32	34	24	44	46	47	109	79	69	113	93	101	61	68	75	995	0.151402
Nocardioides	90	106	42	79	62	53	60	86	95	26	19	60	47	83	62	970	0.147598
Mesorhizobium	42	56	20	98	69	88	47	55	35	44	49	81	69	91	105	949	0.144403
Delftia	69	38	28	76	72	93	32	26	37	123	101	167	24	31	29	946	0.143946
Dyella	19	2	7	16	11	37	55	22	53	25	40	29	363	88	100	867	0.131925
Azohydromonas	17	8	5	408	180	110	6	8	10	44	30	15	4	5	9	859	0.130708
Nitrospira	140	37	82	158	38	89	3	7	13	26	143	27	8	7	8	786	0.1196
Shinella	26	17	12	38	39	53	27	18	21	92	76	118	107	63	71	778	0.118383
Staphylococcus	216	96	64	29	16	16	25	37	32	29	43	37	22	26	22	710	0.108036
Rhodococcus	36	33	35	144	119	103	31	19	107	19	3	9	16	23	8	705	0.107275
Cellulomonas	190	167	123	34	44	21	13	16	13	8	4	24	12	24	10	703	0.106971
Simplicispira	8	3	3	21	20	83	10	8	39	91	104	252	2	15	25	684	0.104079
Fluviicola	16	15	1	67	43	272	15	4	17	29	8	24	6	50	84	651	0.0990581
Aquicella	10	9	2	38	35	27	67	43	48	8	182	42	36	22	10	579	0.0881024
Sedimentibacter	13	4	3	3	1	5	4	3	3	166	7	350	3	2	4	571	0.0868851
Dyadobacter	44	39	37	49	9	24	6	11	5	27	217	28	5	28	33	562	0.0855156
Dietzia	27	20	11	10	5	5	78	123	86	7	5	11	33	57	81	559	0.0850591
Cloacibacterium	70	12	13	26	29	20	41	34	63	33	20	80	47	39	28	555	0.0844505
Prosthecobacter	8	12	8	87	47	72	21	31	30	16	11	47	6	42	109	547	0.0832332
Georgenia	38	32	23	31	23	14	66	51	52	11	13	22	34	57	62	529	0.0804942
Proteiniclasticum	16	6	10	237	25	152	11	5	4	12	15	11	3	6	6	519	0.0789726
Agromyces	165	109	101	21	17	15	9	8	7	9	3	15	2	13	9	503	0.076538
Corynebacterium	113	52	50	23	15	16	31	26	35	18	14	16	25	28	33	495	0.0753207
Paenibacillus	68	55	46	56	23	53	7	10	14	30	40	67	9	14	3	495	0.0753207
Modestobacter	119	154	116	15	10	7	8	9	4	10	3	4	6	16	8	489	0.0744077
Constrictibacter	10	13	9	4	5	6	68	65	59	9	16	6	57	68	84	479	0.0728861
Nocardia	22	19	19	9	4	4	70	62	65	0	5	4	45	72	64	464	0.0706036
Pseudonocardia	119	120	114	11	6	3	11	16	14	2	6	3	8	14	10	457	0.0695385
Clostridium	12	6	8	70	30	46	13	8	5	96	40	98	7	6	1	446	0.0678647
Balneola	10	5	1	2	0	1	26	18	6	6	4	10	299	6	8	402	0.0611695
Halorhodospira	5	2	0	2	2	3	60	47	70	4	9	8	57	60	67	396	0.0602565
Methylibium	9	16	8	140	34	32	4	5	5	55	20	50	3	4	3	388	0.0590392
Phycicoccus	44	27	29	76	66	51	3	1	2	13	4	35	9	16	2	378	0.0575176
Pimelobacter	48	47	33	10	40	22	14	14	7	18	6	63	7	19	16	364	0.0553873
Nitrosococcus	8	3	3	5	2	6	70	108	53	5	4	5	24	29	35	360	0.0547787
Aminobacter	17	10	3	63	29	87	8	5	5	24	23	31	14	6	14	339	0.0515833
Propionibacterium	58	29	30	10	13	14	28	21	27	14	10	21	15	23	23	336	0.0511268
Patulibacter	10	9	11	7	14	18	0	3	2	136	63	53	2	2	4	334	0.0508224
Kribbella	88	90	79	8	10	8	3	5	5	3	2	5	4	10	3	323	0.0491486
Nitrosovibrio	10	12	7	21	110	24	6	5	2	30	64	15	5	3	5	319	0.04854
Actinoplanes	42	65	46	86	17	12	3	7	8	1	1	5	1	8	3	305	0.0464097
Rhizobium	10	6	3	90	28	48	4	13	3	28	12	27	10	5	9	296	0.0450402
Leptolyngbya	9	5	14	18	2	1	1	2	3	1	229	1	0	3	1	290	0.0441273
Pelosinus	10	7	4	25	21	30	1	0	2	54	9	119	1	0	2	285	0.0433665
DA101	94	12	115	8	4	8	1	3	3	2	5	9	6	6	1	277	0.0421492
Pleomorphomonas	10	8	5	46	24	37	1	4	5	35	26	56	7	3	3	270	0.041084
Pirellula	32	45	26	75	16	29	1	1	1	4	13	9	1	7	2	262	0.0398667
Gracilibacter	4	3	8	4	1	3	3	1	1	147	7	74	1	3	1	261	0.0397145
HTCC	4	5	0	0	1	5	56	79	24	8	3	11	15	24	21	256	0.0389537
Desulfosporosinus	10	4	2	1	1	1	1	5	1	72	10	142	2	1	0	253	0.0384972
Caloramator	11	4	1	3	8	5	0	5	0	123	28	52	2	3	3	248	0.0377364
Paenisporosarcina	59	141	28	1	1	2	1	0	0	3	1	1	0	6	1	245	0.0372799
Euzebya	78	53	57	3	3	3	2	3	6	0	5	3	9	3	8	236	0.0359105
Desulfotomaculum	7	7	4	5	2	1	2	4	3	60	29	96	2	5	4	231	0.0351497
Alicyclobacillus	66	63	58	2	4	3	2	5	1	6	1	4	3	10	2	230	0.0349975
Pedobacter	11	18	4	9	20	19	0	8	12	14	69	13	5	8	9	219	0.0333237
Lutibacterium	11	17	6	19	33	40	6	8	15	4	15	12	5	2	7	200	0.0304326
Fimbriimonas	9	4	19	31	46	49	0	2	3	10	13	3	2	4	4	199	0.0302804
Iamia	19	22	17	18	6	4	14	26	22	2	7	1	9	12	16	195	0.0296718
A17	14	19	18	33	40	18	1	6	2	3	6	25	1	3	5	194	0.0295196
Gemmata	32	25	33	35	12	9	4	2	3	3	7	13	2	5	4	189	0.0287588
Microbacterium	27	49	17	8	11	11	6	13	8	6	9	6	4	8	3	186	0.0283023
Chondromyces	7	8	3	39	43	47	3	2	4	4	12	5	2	1	2	182	0.0276937
Plesiocystis	10	10	8	1	3	1	35	21	35	3	2	2	19	15	13	178	0.027085
Virgisporangium	53	27	68	3	2	1	3	4	4	1	2	2	3	5	0	178	0.027085
Magnetospirillum	5	5	1	0	2	2	9	9	6	13	89	24	3	1	8	177	0.0269329
Promicromonospora	21	105	21	4	1	1	4	2	5	2	0	2	3	3	1	175	0.0266285
Saccharopolyspora	6	82	3	21	9	8	4	5	3	7	4	9	1	9	3	174	0.0264764
Actinomadura	23	34	15	5	1	12	16	12	9	6	1	6	5	9	15	169	0.0257155
Hyphomicrobium	12	9	6	14	10	12	9	12	9	5	14	12	11	15	18	168	0.0255634
Thermobaculum	14	1	8	0	1	0	27	35	21	0	1	1	12	12	29	162	0.0246504
Enhydrobacter	20	7	4	7	10	11	10	14	17	7	8	13	10	11	10	159	0.0241939
Dokdonella	3	0	1	21	26	15	14	8	7	8	30	15	3	4	3	158	0.0240418
Methylobacterium	21	23	23	7	9	10	6	5	7	9	5	5	7	10	6	153	0.0232809
Methylotenera	3	3	0	3	7	101	3	1	8	5	3	2	5	2	7	153	0.0232809
Streptococcus	33	11	7	5	11	5	6	12	8	9	6	18	7	7	4	149	0.0226723
Hymenobacter	45	18	39	4	2	5	5	3	4	6	4	3	2	4	0	144	0.0219115
Chitinophaga	12	11	17	6	4	6	1	4	2	34	11	23	1	6	3	141	0.021455
Gordonia	5	4	4	74	11	14	1	3	3	0	1	3	5	5	7	140	0.0213028
Sporocytophaga	7	39	22	40	0	6	1	0	2	4	11	0	2	4	1	139	0.0211507
Bifidobacterium	24	12	14	4	2	6	6	6	5	4	9	4	9	11	11	127	0.0193247
Pelagicoccus	3	0	2	1	2	1	28	18	18	2	1	3	34	9	5	127	0.0193247
Ammoniphilus	22	10	12	3	3	4	1	2	3	19	20	19	1	7	0	126	0.0191725
Niastella	1	4	3	12	13	48	4	3	0	5	4	26	0	2	1	126	0.0191725
Ardenscatena	28	13	26	16	9	1	0	3	3	3	7	2	6	4	3	124	0.0188682
Lysinibacillus	41	48	23	1	0	1	1	0	1	0	1	0	0	3	2	122	0.0185639
Sphingosinicella	3	4	1	6	2	17	2	33	4	2	12	5	3	17	11	122	0.0185639
Xylanimicrobium	20	69	20	2	0	1	0	0	2	2	1	0	0	4	0	121	0.0184117
Desulfovibrio	3	0	1	2	1	2	1	3	0	30	3	71	1	1	0	119	0.0181074
Haererehalobacter	2	1	1	0	1	0	33	5	3	0	2	1	40	8	22	119	0.0181074
Williamsia	7	8	10	3	3	2	20	11	13	2	2	3	8	5	14	111	0.0168901
Candidatus Rhabdochlamydia	3	2	0	0	0	4	2	6	2	1	34	19	25	8	4	110	0.0167379
G07	2	1	0	8	7	7	1	1	0	8	22	51	0	0	0	108	0.0164336
Phaeospirillum	8	9	6	7	2	4	4	11	19	1	6	2	7	15	7	108	0.0164336
Hydrocarboniphaga	1	1	3	3	1	1	2	4	10	13	7	35	8	5	11	105	0.0159771
Glycomyces	21	22	15	0	1	0	21	4	1	0	0	0	4	9	4	102	0.0155206
Micrococcus	27	19	11	7	6	6	2	2	3	3	1	4	2	1	4	98	0.014912
Arthrospira	5	5	5	44	6	9	0	1	1	6	3	2	2	2	5	96	0.0146076
Massilia	5	4	2	7	5	12	2	1	3	11	24	10	3	2	2	93	0.0141512
Tepidibacter	3	0	1	23	19	18	4	0	4	1	13	2	2	2	1	93	0.0141512
heteroC45	2	1	3	3	13	10	0	1	4	3	38	3	1	2	5	89	0.0135425
Saccharothrix	26	25	25	1	0	1	0	2	3	0	0	1	0	3	0	87	0.0132382
Anoxybacillus	20	16	7	4	4	1	2	2	4	3	6	4	4	3	3	83	0.0126295
Nonomuraea	23	26	13	2	1	2	3	2	0	1	1	3	2	3	0	82	0.0124774
Inquilinus	17	12	18	1	1	1	1	10	2	1	4	2	2	5	3	80	0.012173
Pedomicrobium	14	15	18	4	4	4	4	0	1	0	5	6	0	2	3	80	0.012173
Ellin506	24	19	20	1	3	0	0	0	1	0	1	3	2	5	0	79	0.0120209
KSA1	5	1	3	0	0	1	10	6	24	1	0	2	14	2	10	79	0.0120209
Caulobacter	4	1	5	6	5	9	0	1	2	18	2	8	10	2	5	78	0.0118687
Actinomyces	12	13	7	4	5	4	2	5	5	2	3	3	4	3	4	76	0.0115644
Actinomycetospora	16	29	19	1	0	0	0	1	1	1	0	2	2	2	1	75	0.0114122
Cupriavidus	5	8	6	4	4	3	3	0	0	6	5	21	1	2	3	71	0.0108036
Microbispora	13	21	13	3	4	3	0	0	1	4	1	3	1	2	2	71	0.0108036
Kaistia	4	5	0	8	6	14	1	3	4	2	1	4	4	11	3	70	0.0106514
Coprococcus	2	2	1	2	2	2	0	1	3	24	11	18	0	0	1	69	0.0104992
Escherichia	8	0	1	4	2	1	6	8	7	3	4	3	6	8	8	69	0.0104992
Rhodovulum	5	1	0	2	2	3	7	6	5	0	2	0	17	9	10	69	0.0104992
Olivibacter	1	26	7	2	2	3	0	1	3	5	1	3	4	8	2	68	0.0103471
Amycolatopsis	22	23	10	1	1	0	2	0	1	0	0	0	1	3	0	64	0.00973843
Chelativorans	0	3	2	4	2	0	5	11	5	2	3	1	7	7	11	63	0.00958627
Yonghaparkia	13	15	18	3	2	2	0	0	3	0	2	1	1	3	0	63	0.00958627
Agrococcus	11	13	2	6	4	3	1	2	2	1	1	2	4	4	2	58	0.00882545
Candidatus Xiphinematobacter	2	3	1	38	4	4	1	1	1	1	1	0	1	0	0	58	0.00882545
Chryseobacterium	4	1	2	7	5	5	2	1	1	5	9	7	3	2	2	56	0.00852113
Blastococcus	11	22	13	1	0	0	0	1	0	0	0	1	3	1	2	55	0.00836896
Smithella	1	0	2	17	2	2	1	0	0	3	19	3	0	1	2	53	0.00806464
Afipia	2	1	4	2	1	1	4	4	5	4	3	1	8	4	7	51	0.00776031
Cryptosporangium	14	17	16	0	2	0	0	0	0	0	0	0	1	1	0	51	0.00776031
Brevibacillus	9	17	15	0	1	0	0	1	2	0	0	0	2	2	0	49	0.00745599
Sporichthya	11	12	9	1	1	2	1	1	4	2	0	0	2	2	1	49	0.00745599
Deinococcus	9	5	21	5	1	0	0	2	2	0	1	1	0	0	1	48	0.00730382
Cohnella	7	5	1	2	0	4	2	0	3	3	0	4	14	0	2	47	0.00715166
Gemmatimonas	4	5	3	15	1	1	1	1	1	12	1	0	0	1	1	47	0.00715166
Perlucidibaca	0	1	0	1	3	1	5	3	5	0	9	2	1	9	7	47	0.00715166
Capnocytophaga	5	3	0	2	1	2	1	0	4	4	0	7	10	3	2	44	0.00669517
Truepera	8	7	7	2	3	0	3	1	3	0	1	1	1	3	4	44	0.00669517
Achromobacter	1	0	1	2	0	0	6	6	11	2	1	4	1	3	5	43	0.00654301
Enterococcus	14	10	5	0	0	1	1	2	2	0	3	1	1	2	1	43	0.00654301
Brachybacterium	18	12	3	3	0	0	0	0	1	1	0	1	0	1	0	40	0.00608652
Dactylosporangium	9	8	12	2	1	0	2	1	1	0	0	1	1	0	1	39	0.00593436
Labrys	14	6	12	0	0	1	0	3	1	1	0	1	0	0	0	39	0.00593436
Leptotrichia	9	2	1	3	1	4	2	5	1	1	4	1	0	3	2	39	0.00593436
Kineococcus	9	7	17	0	2	0	0	0	0	1	0	0	1	1	0	38	0.00578219
Niabella	0	0	0	6	10	9	0	0	0	2	9	2	0	0	0	38	0.00578219
Sporotomaculum	3	1	1	0	0	1	9	3	2	0	1	1	4	4	8	38	0.00578219
Microlunatus	13	4	9	2	0	1	1	1	3	0	1	1	0	0	1	37	0.00563003
Beijerinckia	7	13	4	1	0	3	0	1	0	0	0	4	0	2	1	36	0.00547787
Nannocystis	2	5	3	10	9	0	1	1	0	1	0	0	1	1	2	36	0.00547787
Alcaligenes	2	2	0	2	1	2	3	3	4	4	0	3	4	1	3	34	0.00517354
Amaricoccus	0	1	1	10	9	6	0	1	2	2	0	2	0	0	0	34	0.00517354
Catellatospora	5	1	15	1	1	2	1	1	1	3	0	3	0	0	0	34	0.00517354
Myxococcus	6	7	9	5	0	0	0	0	0	0	1	1	0	4	1	34	0.00517354
Rubricoccus	1	1	5	12	6	1	0	1	1	1	0	5	0	0	0	34	0.00517354
Roseococcus	14	6	7	2	0	0	0	0	0	0	0	1	2	1	0	33	0.00502138
Sinorhizobium	6	2	4	1	3	7	1	3	0	1	2	1	0	1	1	33	0.00502138
Thermicanus	9	4	0	0	1	2	2	4	0	1	0	4	1	2	2	32	0.00486922
Acaryochloris	11	1	11	0	0	0	0	0	2	0	1	2	0	1	1	30	0.00456489
Legionella	0	3	0	1	0	0	1	8	5	1	1	0	0	6	4	30	0.00456489
Parapedobacter	1	9	0	0	0	1	4	1	0	1	0	0	2	6	5	30	0.00456489
R18-435	4	0	0	5	15	1	0	1	1	0	1	2	0	0	0	30	0.00456489
Roseomonas	9	8	6	0	0	0	0	0	0	1	0	0	0	3	2	29	0.00441273
Uliginosibacterium	4	3	0	4	2	2	1	3	1	2	4	1	2	0	0	29	0.00441273
Anaerococcus	6	3	2	4	0	2	1	1	0	2	3	1	0	0	2	27	0.0041084
BSV43	1	0	0	7	0	1	0	0	0	0	0	18	0	0	0	27	0.0041084
Tepidimonas	4	0	2	2	1	4	1	3	2	4	0	1	0	1	2	27	0.0041084
Brevibacterium	1	10	9	1	2	0	0	0	2	0	0	0	0	1	0	26	0.00395624
Chthoniobacter	1	0	6	3	3	0	3	0	1	1	0	6	0	0	1	25	0.00380407
Lentibacillus	0	1	1	1	0	0	9	2	1	0	0	0	2	1	7	25	0.00380407
Neisseria	1	2	0	0	1	4	1	3	0	4	3	5	0	0	1	25	0.00380407
Actinocorallia	11	5	6	0	0	0	0	2	0	0	0	0	0	0	0	24	0.00365191
Algoriphagus	0	0	1	4	0	3	0	0	0	4	0	7	0	1	4	24	0.00365191
Cytophaga	3	3	0	3	5	3	0	0	1	1	0	2	2	0	1	24	0.00365191
Candidatus Solibacter	5	1	4	3	0	0	0	1	0	0	3	4	0	1	1	23	0.00349975
Rheinheimera	3	0	1	0	0	0	2	4	3	1	0	2	3	1	3	23	0.00349975
Kibdelosporangium	6	4	7	0	1	0	1	1	0	0	0	0	1	0	0	21	0.00319542
Friedmanniella	5	3	9	1	0	0	0	0	0	1	1	0	0	0	0	20	0.00304326
Anaerospora	1	1	0	7	2	1	0	0	0	4	0	2	0	0	1	19	0.0028911
Brevundimonas	0	1	1	1	0	1	2	5	0	0	0	1	4	2	1	19	0.0028911
Demequina	2	1	0	3	2	0	3	0	1	0	1	1	1	2	2	19	0.0028911
Kingella	3	1	0	1	1	2	0	2	3	2	0	3	0	0	1	19	0.0028911
Propionicimonas	1	0	1	2	3	3	1	1	0	3	2	2	0	0	0	19	0.0028911
Saccharomonospora	0	0	1	1	2	0	3	5	4	0	0	0	1	0	2	19	0.0028911
Candidatus Protochlamydia	0	3	1	1	2	1	0	2	0	0	0	3	0	4	1	18	0.00273893
Cystobacter	1	9	4	1	0	0	0	0	0	0	0	2	0	0	0	17	0.00258677
Geobacillus	6	0	2	0	1	0	1	1	1	2	1	0	0	1	1	17	0.00258677
Herbaspirillum	0	0	1	2	1	4	0	2	3	3	1	0	0	0	0	17	0.00258677
Jiangella	1	1	1	1	0	1	3	3	3	0	0	0	0	2	1	17	0.00258677
Ochrobactrum	2	1	1	0	3	1	1	2	0	0	0	1	1	2	2	17	0.00258677
Sphingobacterium	0	10	3	0	1	0	0	0	0	0	0	0	0	2	0	16	0.00243461
Spirochaeta	2	0	1	9	0	2	2	0	0	0	0	0	0	0	0	16	0.00243461
Haloferula	0	0	0	0	0	0	5	2	3	0	0	0	0	3	2	15	0.00228244
Jonesia	2	1	0	7	1	3	1	0	0	0	0	0	0	0	0	15	0.00228244
Terribacillus	2	9	2	1	0	0	0	0	1	0	0	0	0	0	0	15	0.00228244
Asteroleplasma	8	1	5	0	0	0	0	0	0	0	0	0	0	0	0	14	0.00213028
Haliangium	1	6	4	1	0	0	0	0	0	0	0	1	0	1	0	14	0.00213028
Nesterenkonia	0	0	0	0	0	0	0	0	0	0	14	0	0	0	0	14	0.00213028
Terrimonas	2	1	0	0	0	1	0	0	0	0	8	1	0	0	1	14	0.00213028
Treponema	0	0	0	0	1	1	0	0	0	2	0	10	0	0	0	14	0.00213028
Veillonella	1	3	1	1	1	0	1	1	2	1	0	1	1	0	0	14	0.00213028
Vibrio	1	0	1	2	0	1	1	1	2	1	2	0	1	0	1	14	0.00213028
Anaerospora	0	0	0	0	0	0	0	0	0	5	1	7	0	0	0	13	0.00197812
Anaerovorax	0	1	0	1	0	2	0	0	0	3	2	4	0	0	0	13	0.00197812
Blastomonas	1	0	0	2	1	1	1	0	0	1	2	3	1	0	0	13	0.00197812
Vitellibacter	1	0	0	0	0	0	5	0	2	2	1	0	1	1	0	13	0.00197812
Xenophilus	0	0	0	1	1	0	0	0	1	4	0	6	0	0	0	13	0.00197812
Altererythrobacter	0	0	0	0	3	0	3	1	2	0	1	0	0	2	0	12	0.00182596
Atopobium	0	3	2	0	0	0	1	2	1	0	0	0	1	1	1	12	0.00182596
Leuconostoc	3	0	1	0	1	0	1	2	1	1	0	0	0	1	1	12	0.00182596
Porphyromonas	2	2	0	3	1	1	0	1	0	1	1	0	0	0	0	12	0.00182596
Psychrobacter	1	0	0	2	1	0	0	4	0	1	1	0	0	2	0	12	0.00182596
Rhodopirellula	1	1	0	1	0	0	0	0	0	0	1	1	0	1	6	12	0.00182596
Acinetobacter	1	1	0	1	1	0	1	1	2	0	0	1	2	0	0	11	0.00167379
Emticicia	0	0	1	4	4	0	0	0	1	1	0	0	0	0	0	11	0.00167379
OR-59	3	3	0	1	0	1	0	0	1	0	0	1	0	1	0	11	0.00167379
Burkholderia	1	0	1	0	0	0	0	8	0	0	0	0	0	0	0	10	0.00152163
Chloronema	2	3	4	1	0	0	0	0	0	0	0	0	0	0	0	10	0.00152163
Dermacoccus	3	1	0	0	0	1	0	1	1	2	0	0	1	0	0	10	0.00152163
Aggregatibacter	1	0	1	1	0	0	0	1	0	1	2	1	0	1	0	9	0.00136947
Aspromonas	0	0	0	0	2	1	0	0	0	5	0	1	0	0	0	9	0.00136947
Belnapia	2	3	2	0	0	0	0	0	2	0	0	0	0	0	0	9	0.00136947
Jeotgalicoccus	1	1	3	0	0	0	0	1	1	0	1	0	0	1	0	9	0.00136947
Shewanella	0	0	0	2	1	0	0	1	0	1	0	1	1	1	1	9	0.00136947
Actinopolymorpha	1	0	0	0	2	1	0	1	1	0	0	2	0	0	0	8	0.0012173
Azospira	0	0	0	0	0	0	0	0	0	0	5	0	1	0	2	8	0.0012173
Citromicrobium	0	0	0	0	0	0	0	0	0	0	8	0	0	0	0	8	0.0012173
Edaphobacter	1	0	0	0	1	0	0	4	0	0	0	1	0	1	0	8	0.0012173
Petrobacter	4	1	0	0	0	0	0	0	0	0	0	1	0	1	1	8	0.0012173
Rhodoferax	0	0	0	0	0	0	0	0	0	6	0	2	0	0	0	8	0.0012173
Virgibacillus	0	1	1	0	0	1	3	0	0	0	0	0	0	1	1	8	0.0012173
Dechloromonas	0	0	0	0	0	0	0	0	0	2	4	1	0	0	0	7	0.00106514
Oxobacter	0	1	0	0	0	0	0	0	0	3	0	3	0	0	0	7	0.00106514
Sorangium	2	1	2	0	0	0	1	0	0	1	0	0	0	0	0	7	0.00106514
Sporomusa	1	0	0	0	0	0	0	0	0	2	0	4	0	0	0	7	0.00106514
Anaeromyxobacter	3	0	3	0	0	0	0	0	0	0	0	0	0	0	0	6	0.000912978
Bacteroides	1	0	0	1	0	0	0	0	1	1	0	0	1	0	0	5	0.000760815
Clostridium	0	0	0	0	0	1	0	0	0	0	2	2	0	0	0	5	0.000760815
Erythromicrobium	0	0	0	0	1	0	0	1	0	0	1	2	0	0	0	5	0.000760815
Gilvimarinus	0	0	0	0	0	0	0	0	2	0	0	0	1	2	0	5	0.000760815
Methylopila	0	1	1	0	1	1	1	0	0	0	0	0	0	0	0	5	0.000760815
Microbulbifer	0	0	0	0	0	0	0	0	0	0	5	0	0	0	0	5	0.000760815
Saccharibacillus	1	4	0	0	0	0	0	0	0	0	0	0	0	0	0	5	0.000760815
Sediminibacterium	0	0	0	1	1	1	0	0	0	0	0	2	0	0	0	5	0.000760815
Spirosoma	0	0	0	1	1	3	0	0	0	0	0	0	0	0	0	5	0.000760815
Variovorax	0	0	0	1	0	2	0	1	0	0	0	1	0	0	0	5	0.000760815
Candidatus Koribacter	1	0	1	0	0	0	0	0	0	0	0	1	1	0	0	4	0.000608652
Craurococcus	0	2	1	0	0	0	0	0	0	0	0	0	0	1	0	4	0.000608652
Desulfitobacter	0	0	0	0	0	0	0	3	0	0	0	0	0	0	1	4	0.000608652
Desulfobulbus	0	0	0	0	0	0	0	0	0	0	0	4	0	0	0	4	0.000608652
Lentzea	2	0	2	0	0	0	0	0	0	0	0	0	0	0	0	4	0.000608652
Methylobacillus	1	2	1	0	0	0	0	0	0	0	0	0	0	0	0	4	0.000608652
Methylovorus	0	0	0	0	0	0	1	1	0	0	0	0	0	1	1	4	0.000608652
Pilimelia	2	0	2	0	0	0	0	0	0	0	0	0	0	0	0	4	0.000608652
Planococcus	1	1	1	0	0	0	0	0	0	0	0	0	0	0	1	4	0.000608652
Ralstonia	0	0	0	0	0	0	0	0	0	0	4	0	0	0	0	4	0.000608652
Thermobispora	0	1	0	0	0	0	0	1	1	0	0	0	0	1	0	4	0.000608652
Candidatus Entotheonella	2	0	0	0	0	0	0	0	0	0	0	0	0	1	0	3	0.000456489
Coxiella	0	0	0	0	0	0	0	0	2	0	0	0	0	1	0	3	0.000456489
Exiguobacterium	1	0	0	0	0	0	0	0	0	2	0	0	0	0	0	3	0.000456489
Fulvivirga	1	0	0	0	0	0	1	0	0	0	0	0	0	0	1	3	0.000456489
Prevotella	0	0	0	0	0	0	0	0	0	0	0	3	0	0	0	3	0.000456489
Rathayibacter	0	0	0	0	0	0	0	0	0	0	0	0	2	1	0	3	0.000456489
Solibacillus	0	3	0	0	0	0	0	0	0	0	0	0	0	0	0	3	0.000456489
Thermoanaerobacterium	0	0	0	0	0	0	1	0	1	0	0	0	0	1	0	3	0.000456489
Thermus	2	0	0	0	0	0	0	1	0	0	0	0	0	0	0	3	0.000456489
Turicibacter	0	0	1	1	1	0	0	0	0	0	0	0	0	0	0	3	0.000456489
Ureibacillus	0	0	0	0	0	0	0	2	0	0	0	0	0	0	1	3	0.000456489
Acanthamoeba	0	1	0	0	0	0	1	0	0	0	0	0	0	0	0	2	0.000304326
Actinoallomurus	0	0	1	0	1	0	0	0	0	0	0	0	0	0	0	2	0.000304326
Anaerolinea	0	0	0	0	0	0	0	0	0	0	0	2	0	0	0	2	0.000304326
Bradyrhizobium	0	0	0	1	0	0	0	0	0	0	0	0	1	0	0	2	0.000304326
Caldilinea	0	0	0	0	2	0	0	0	0	0	0	0	0	0	0	2	0.000304326
Carnobacterium	0	0	0	0	0	0	0	0	0	0	0	2	0	0	0	2	0.000304326
Cellulosimicrobium	1	1	0	0	0	0	0	0	0	0	0	0	0	0	0	2	0.000304326
Chroococcidiopsis	1	0	1	0	0	0	0	0	0	0	0	0	0	0	0	2	0.000304326
Citricoccus	0	0	1	0	0	0	0	0	1	0	0	0	0	0	0	2	0.000304326
Crenothrix	0	0	0	1	0	0	0	1	0	0	0	0	0	0	0	2	0.000304326
Desulfotomaculum	0	0	0	0	0	0	0	0	0	0	0	0	1	1	0	2	0.000304326
Dysgonomonas	1	1	0	0	0	0	0	0	0	0	0	0	0	0	0	2	0.000304326
Filimonas	0	0	0	0	0	0	0	1	0	0	0	0	0	1	0	2	0.000304326
Halothiobacillus	0	0	0	0	0	0	0	2	0	0	0	0	0	0	0	2	0.000304326
Larkinella	0	0	0	2	0	0	0	0	0	0	0	0	0	0	0	2	0.000304326
Oceanobacillus	1	0	0	0	1	0	0	0	0	0	0	0	0	0	0	2	0.000304326
Oxalobacter	0	0	0	1	0	0	0	0	0	0	1	0	0	0	0	2	0.000304326
Phaselicystis	0	0	1	0	0	0	1	0	0	0	0	0	0	0	0	2	0.000304326
Planifilum	0	0	0	0	0	0	0	0	0	0	2	0	0	0	0	2	0.000304326
Ruminococcus	0	0	0	0	0	0	0	0	0	2	0	0	0	0	0	2	0.000304326
SMB53	0	0	0	1	0	0	0	0	0	1	0	0	0	0	0	2	0.000304326
Sporosarcina	0	0	0	1	0	0	0	0	0	1	0	0	0	0	0	2	0.000304326
Syntrophobacter	2	0	0	0	0	0	0	0	0	0	0	0	0	0	0	2	0.000304326
Thauera	0	0	0	0	1	0	0	0	1	0	0	0	0	0	0	2	0.000304326
Verrucomicrobium	1	0	0	0	0	1	0	0	0	0	0	0	0	0	0	2	0.000304326
Weissella	0	2	0	0	0	0	0	0	0	0	0	0	0	0	0	2	0.000304326
Total	38771	28172	26520	46256	36811	50028	30628	29727	34015	74286	48333	110073	32421	34162	36987	657190
