# Supplementary material for: Metagenomic analysis of rhizosphere microflora of oil-contaminated soil planted with barley and alfalfa
Source: PLoS One. 2018 Aug 9;13(8):e0202127. doi: 10.1371/journal.pone.0202127 (PMC6084965; doi:10.1371/journal.pone.0202127)
Supplement: S2 File — (XLS) [file pone.0202127.s002.xls]

## Sheet: Significant_Phylum
BO-vs-BC: barley planted versus unplanted oil contaminated soil			AO-vs-AC: alfalfa planted versus unplanted oil contaminated soil			AO+BO-vs-AC+BC: all oil contaminated soil, planted (alfalfa or barley) versus unplanted			AO+BO-vs-CS: all oil contaminated soil, planted (barely or alfalfa) versus clean sandy soil			AC+BC-vs-CS: all unplanted oil contaminated soil samples versus clean sandy soil			AO-vs-BO: alfalfa planted versus barley planted oil contaminated soil
Phylum	P-value		Phylum	P-value		Phylum	P-value		Phylum	P-value		Phylum	P-value		No significant phyla found
Armatimonadetes	5.32751e-05		SBR1093	0.00527481		Gemmatimonadetes	5.59653e-05		BRC1	5.10864e-05		Verrucomicrobia	0.000830688
BRC1	0.00386009		Gemmatimonadetes	0.00553259		BRC1	6.987e-05		Gemmatimonadetes	6.24748e-05		TM6	0.00214939
Acidobacteria	0.00436776		BRC1	0.011948		Chloroflexi	0.000172104		SBR1093	0.000238957		Proteobacteria	0.00339396
Gemmatimonadetes	0.00904381		Chloroflexi	0.0167721		Actinobacteria	0.000290135		Verrucomicrobia	0.000946562		Actinobacteria	0.00911953
Chloroflexi	0.0104901		Thermi	0.0175578		SBR1093	0.000319837		Chloroflexi	0.00103939		OD1	0.0297709
TM7	0.0245659		Acidobacteria	0.017693		Thermi	0.00123881		Thermi	0.00130029		WS6	0.042194
SBR1093	0.0255582		Actinobacteria	0.0206613		Acidobacteria	0.0089808		Bacteroidetes	0.0013124		Bacteroidetes	0.043905
Thermi	0.0346732					Nitrospirae	0.0292676		Chlorobi	0.00259487		Chloroflexi	0.0456945
Actinobacteria	0.0377275					Armatimonadetes	0.0320357		Planctomycetes	0.00569238
TM6	0.0473931					TM6	0.0322602		TM6	0.00599566
						WS6	0.042194		Proteobacteria	0.00759737
									Actinobacteria	0.0186777
									OD1	0.0382645

## Sheet: Significant_Genus
BO-vs-BC: barley planted versus unplanted oil contaminated soil			AO-vs-AC: alfalfa planted versus unplanted oil contaminated soil			AO+BO-vs-AC+BC: all oil contaminated soil, planted (alfalfa or barley) versus unplanted			AO+BO-vs-CS: all oil contaminated soil, planted (barely or alfalfa) versus clean sandy soil			AC+BC-vs-CS: all unplanted oil contaminated soil samples versus clean sandy soil			AO-vs-BO: alfalfa planted versus barley planted oil contaminated soil
Genus	P-value		Genus	P-value		Genus	P-value		Genus	P-value		Genus	P-value		Genus	P-value
Blastomonas	1.85037e-17		Aggregatibacter	1.85037e-17		Halorhodospira	2.30425e-06		Rubellimicrobium	2.87512e-07		Rubellimicrobium	2.87512e-07		Sphingopyxis	0.0410781
Leuconostoc	1.85037e-17		Halorhodospira	0.00195144		Constrictibacter	2.4553e-06		Saccharothrix	5.71958e-07		Saccharothrix	5.71958e-07		Devosia	0.0243519
Nocardia	0.000277662		Nitrosomonas	0.00358705		Nocardia	8.32019e-06		Pseudonocardia	5.7512e-07		Pseudonocardia	5.7512e-07		Muricauda	0.00946935
G07	0.00249066		Gordonia	0.00586515		Nitrosomonas	1.52739e-05		Methylobacterium	3.86293e-06		Methylobacterium	3.86293e-06		Salinimicrobium	0.0294649
Chondromyces	0.00269738		Pseudonocardia	0.00673408		Propionicimonas	3.5606e-05		Truepera	1.55365e-05		Truepera	1.55365e-05		Methylophaga	0.0127459
Constrictibacter	0.00295534		Neisseria	0.0081634		Escherichia	4.57505e-05		Nocardia	3.40303e-05		Nocardia	3.40303e-05		Agrobacterium	0.0238687
Segetibacter	0.00513032		Aeromicrobium	0.00852001		Hylemonella	8.34776e-05		Hylemonella	0.000102335		Hylemonella	0.000102335		Pseudidiomarina	0.0421909
Delftia	0.00576695		Muricauda	0.010735		Corynebacterium	0.000146505		Pseudoxanthomonas	0.000361913		Pseudoxanthomonas	0.000361913		Arthrobacter	0.0402317
Chryseobacterium	0.00586515		Plesiocystis	0.0116676		Georgenia	0.000162152		Kribbella	0.000498281		Kribbella	0.000498281		Sphingobium	0.0482552
Pelosinus	0.00687166		Ammoniphilus	0.012174		Pseudoxanthomonas	0.000330152		Geodermatophilus	0.000538452		Geodermatophilus	0.000538452		Mesorhizobium	0.0353945
Georgenia	0.00765552		Salinimicrobium	0.0124511		Alcanivorax	0.000338224		Alicyclobacillus	0.000658011		Alicyclobacillus	0.000658011		Shinella	0.0452859
Tepidibacter	0.00911929		Nocardia	0.0125699		Parvibaculum	0.000367501		Lysobacter	0.000825691		Lysobacter	0.000825691		Aquicella	0.0458849
Opitutus	0.0102717		Parasegitibacter	0.0133386		Chryseobacterium	0.000468022		Sphingomonas	0.000895987		Sphingomonas	0.000895987		Methylibium	0.0474207
Pseudoxanthomonas	0.0112957		Rubrivivax	0.0141673		Atopobium	0.000916748		Cryptosporangium	0.00111488		Cryptosporangium	0.00111488		Gordonia	0.0241101
Lacibacter	0.0115247		Nitrosococcus	0.0162149		Pleomorphomonas	0.000919626		Pedomicrobium	0.00124906		Pedomicrobium	0.00124906		Bifidobacterium	0.00871766
Nitrosomonas	0.0117103		Hylemonella	0.016644		Mycobacterium	0.000949218		Pleomorphomonas	0.00136159		Pleomorphomonas	0.00136159		Microbispora	0.0474207
Halorhodospira	0.0124621		B-42	0.0173327		B-42	0.00121635		Plesiocystis	0.00165425		Plesiocystis	0.00165425		Saccharomonospora	0.0213116
Phycicoccus	0.0125703		Geobacter	0.0189938		Halomonas	0.00169634		Luteimonas	0.00192112		Luteimonas	0.00192112
Fimbriimonas	0.013321		Propionicimonas	0.0198039		Thermobaculum	0.00214949		Adhaeribacter	0.00223907		Adhaeribacter	0.00223907
Hydrogenophaga	0.0145723		Escherichia	0.0202041		Ramlibacter	0.00215153		Hydrogenophaga	0.00224631		Hydrogenophaga	0.00224631
Rhodobacter	0.0145925		Ramlibacter	0.0215934		Actinotalea	0.00230428		Dokdonella	0.00235021		Dokdonella	0.00235021
Ramlibacter	0.0147535		Constrictibacter	0.0242143		Chelativorans	0.00232152		Ellin506	0.00255161		Ellin506	0.00255161
Agromyces	0.0151084		Aminobacter	0.0243878		Dietzia	0.00239138		Iamia	0.00291101		Iamia	0.00291101
Hylemonella	0.0156017		Proteiniclasticum	0.0289392		Hydrogenophaga	0.00274821		Myxococcus	0.00311986		Myxococcus	0.00311986
Muricauda	0.0182307		Phaeospirillum	0.0309968		Rheinheimera	0.00277016		Sporichthya	0.00312031		Sporichthya	0.00312031
Thermobaculum	0.0183688		Georgenia	0.0310689		Segetibacter	0.00289347		Peredibacter	0.00459713		Peredibacter	0.00459713
Pontibacter	0.0193408		Parvibaculum	0.0319999		Paenibacillus	0.00290699		Mycobacterium	0.00486733		Mycobacterium	0.00486733
Jiangella	0.0198039		Peredibacter	0.0334517		Plesiocystis	0.00310728					Clostridium	0.00560236
Niabella	0.0201727		Anaerovorax	0.0350987		Delftia	0.00318706					Azoarcus	0.00560341
Micrococcus	0.0202041		Delftia	0.0351206		Pseudonocardia	0.00332307					Balneimonas	0.00578381
Luteimonas	0.0216002		Mesorhizobium	0.0351309		Agrobacterium	0.00416445					Novosphingobium	0.0061558
Kribbella	0.0228602		Pseudidiomarina	0.035941		Afipia	0.0042647					Streptomyces	0.0070209
Caulobacter	0.0233755		Mycobacterium	0.036469		Propionibacterium	0.00468681					Agrobacterium	0.00712546
Pedobacter	0.0233879		Alcanivorax	0.0400037		Clostridium	0.00483788					Yonghaparkia	0.00713779
Parvibaculum	0.0260248		Pseudoxanthomonas	0.0418516		Azoarcus	0.00552363					Rhodocytophaga	0.00730142
Rubrivivax	0.0260627		Coprococcus	0.0438979		Methylophaga	0.00593291					Niabella	0.00777678
Dietzia	0.0271723		Halomonas	0.0465236		Microbispora	0.00644387					Modestobacter	0.00876736
Mycobacterium	0.0278184		Pirellula	0.0472139		Muricauda	0.00661015					Shinella	0.0100234
Alcanivorax	0.0285057					Williamsia	0.00681051					Propionicimonas	0.0109728
Pelagicoccus	0.0294768					Rhodovulum	0.00702292					Roseomonas	0.0113394
Skermanella	0.0299209					Peredibacter	0.00718348					Dactylosporangium	0.0123794
Caloramator	0.031504					Niabella	0.00777678					Glycomyces	0.0123802
Plesiocystis	0.0329139					Salinimicrobium	0.00817171					Inquilinus	0.0124913
Azospirillum	0.0338228					Blastomonas	0.00889509					Segetibacter	0.0129604
Lutibacterium	0.034419					Aeromicrobium	0.00975964					Opitutus	0.01303
B-42	0.0349885					Dokdonella	0.0102091					Cellulomonas	0.0132034
Microbispora	0.0350987					Sporotomaculum	0.0107242					Parasegitibacter	0.0139183
Afipia	0.0350987					Azospirillum	0.011568					Afifella	0.0142034
Rheinheimera	0.0350987					Pelagicoccus	0.0126247					Azospirillum	0.0148803
Saccharomonospora	0.0350987					Parasegitibacter	0.0129785					Gemmata	0.0152432
Flavihumibacter	0.037592					Nitrosococcus	0.0132617					Euzebya	0.0158432
Alcaligenes	0.0377496					Haloferula	0.0136163					Williamsia	0.0171232
Methylophaga	0.0387543					Opitutus	0.0137201					Luteolibacter	0.0174602
Enhydrobacter	0.0390123					Flavisolibacter	0.0154828					Delftia	0.0175117
A17	0.040788					Kaistobacter	0.0161325					Phaeobacter	0.0183015
Peredibacter	0.0430224					Anaerovorax	0.0179629					Chryseobacterium	0.0192551
Devosia	0.0435965					Massilia	0.0182405					Belnapia	0.0198039
Azoarcus	0.0435992					Iamia	0.0185114					Rhodobacter	0.0202667
Magnetospirillum	0.044363					Rhodobacter	0.0185149					Kibdelosporangium	0.0216004
Williamsia	0.0453313					Lysobacter	0.0187963					Pseudomonas	0.0218961
Propionibacterium	0.0459385					Pseudidiomarina	0.0201201					Phaeospirillum	0.0223108
Pleomorphomonas	0.0464038					KSA1	0.0201285					Thermomonas	0.0244328
Flavobacterium	0.0475865					Luteimonas	0.0202947					Jiangella	0.025031
Patulibacter	0.0489278					Devosia	0.0206605					Sphingopyxis	0.0263404
						Jiangella	0.021658					Methyloversatilis	0.0265127
						Planctomyces	0.0216767					Limnobacter	0.0266057
						Aminobacter	0.0236302					Sorangium	0.0267344
						Methylovorus	0.025031					Aminobacter	0.0273547
						Janthinobacterium	0.0259446					Prosthecobacter	0.0280139
						Methyloversatilis	0.0259513					Tepidibacter	0.0289616
						HTCC	0.0268372					Agromyces	0.0292654
						Phycicoccus	0.0290315					Brevibacillus	0.0297624
						Nitrospira	0.0303339					Chloronema	0.0308051
						Phaeospirillum	0.0305444					Blastomonas	0.0316654
						A17	0.0305934					Janthinobacterium	0.0329829
						Skermanella	0.0312685					Actinomycetospora	0.033509
						Actinomadura	0.0337453					Rhizobium	0.0336938
						Methylibium	0.0344294					Massilia	0.0339694
						Fimbriimonas	0.0350652					Microbispora	0.0383361
						Legionella	0.0362604					Lysinibacillus	0.0384143
						Rubellimicrobium	0.0366142					Nonomuraea	0.0393618
						Rhizobium	0.0376171					Aeromicrobium	0.0407642
						Haererehalobacter	0.0379653					Anaerovorax	0.0411972
						Tepidibacter	0.0379975					Shewanella	0.042194
						Phenylobacterium	0.0384667					Sediminibacterium	0.042194
						Thermomonas	0.0390472					Acidovorax	0.0458434
						Parapedobacter	0.0391498					Steroidobacter	0.0461125
						Acidovorax	0.0391513					Blastococcus	0.0467899
						Chondromyces	0.0394788					Rhodoplanes	0.0470361
						Achromobacter	0.0395276					Simplicispira	0.047468
						Sediminibacterium	0.042194					Amycolatopsis	0.0495172
						Sphingomonas	0.0440331
						Rhodoplanes	0.0447504
						Cellvibrio	0.0451726
						Nitrosovibrio	0.0453993
						Saccharomonospora	0.0485233
						Amaricoccus	0.049208
						Marinobacter	0.0494089
